# Supplementary material for: The function of peroxisome proliferator-activated receptors PPAR-γ and PPAR-δ in Mycobacterium leprae-induced foam cell formation in host macrophages
Source: PLoS Negl Trop Dis. 2020 Oct 19;14(10):e0008850. doi: 10.1371/journal.pntd.0008850 (PMC7595635; doi:10.1371/journal.pntd.0008850)
Supplement: S1 Data — (XLSX) [file pntd.0008850.s002.xlsx]

## Sheet: Fig1C
Gene	Infection	Duration	RQ (3-batch)			Avr.	/Cont.	/ACT	t-test	RQ/Avr.			Avr./Cont.			STDEV
ACT	control	6h	18.6473	25.8201	24.652	23.0398	1			0.809352	1.12067	1.06997				0.167041
	dead bac.	6h	26.4712	27.2828	29.1114	27.6218	1.19887			1.14894	1.18416	1.26353				0.0586953
	live bac.	6h	11.4301	12.9631	12.4952	12.2961	0.533691			0.496102	0.56264	0.542329				0.0340997
	control	48h	16.0433	16.7173	18.3091	17.0232	0.738862			0.696329	0.725584	0.794674				0.0504994
	dead bac.	48h	26.0008	26.934	28.0382	26.991	1.17149			1.12852	1.16902	1.21695				0.0442663
	live bac.	48h	17.9827	18.6135	19.5041	18.7001	0.811642			0.780505	0.807885	0.846538				0.0331767
FABP4	control	6h	1109.91	2466.45	1806.13	1794.17	1	1		0.618624	1.37471	1.00667	0.618624	1.37471	1.00667	0.378086
	dead bac.	6h	1443.23	1392.79	1295.4	1377.14	0.767566	0.640239		0.8044	0.776288	0.722009	0.670964	0.647515	0.60224	0.0349348
	live bac.	6h	671.378	539.445	581.093	597.305	0.332915	0.623798		0.3742	0.300666	0.323879	0.701156	0.563371	0.606867	0.0704355
	control	48h	1040.88	787.29	652.142	826.77	0.46081	0.623675		0.580145	0.438806	0.363479	0.785187	0.593893	0.491944	0.148872
	dead bac.	48h	4422.38	5433.32	6715.8	5523.84	3.07878	2.62808		2.46487	3.02833	3.74313	2.10404	2.58501	3.19518	0.546843
	live bac.	48h	2.4788e+06	2.37367e+06	2.42539e+06	2425955	1352.13	1665.92	7.39278e-08	1381.59	1322.99	1351.82	1702.22	1630.02	1665.54	36.1007
APOE	control	6h	47.2528	46.5656	49.0313	47.6166	1	1		0.99236	0.977929	1.02971	0.99236	0.977929	1.02971	0.0267228
	dead bac.	6h	35.4228	38.6694	40.2327	38.1083	0.800316	0.667557		0.743919	0.812099	0.844931	0.620515	0.677385	0.704771	0.0429795
	live bac.	6h	23.0997	20.963	22.2883	22.117	0.464481	0.870318		0.485119	0.440245	0.468078	0.908989	0.824907	0.877058	0.0424441
	control	48h	17.2268	17.9535	16.4813	17.2205	0.361649	0.489468		0.361781	0.377042	0.346125	0.489646	0.510301	0.468456	0.020923
	dead bac.	48h	28.9553	29.5381	29.8803	29.4579	0.618649	0.528085		0.608093	0.620333	0.62752	0.519075	0.529523	0.535658	0.00838458
	live bac.	48h	375.686	371.964	364.987	370.879	7.78886	9.59642	1.9356e-08	7.88982	7.81164	7.66512	9.72081	9.62449	9.44397	0.14054
ADRP	control	6h	1.18623	1.28477	1.26075	1.24392	1	1		0.953629	1.03284	1.01353	0.953629	1.03284	1.01353	0.0413029
	dead bac.	6h	2.69442	2.74695	2.88241	2.77459	2.23053	1.86052		2.16608	2.20831	2.3172	1.80676	1.84199	1.93282	0.0650405
	live bac.	6h	5.7018	5.61773	5.73662	5.68538	4.57055	8.56404	2.66323e-08	4.58374	4.51616	4.61174	8.58877	8.46214	8.64122	0.0920635
	control	48h	0.476254	0.533788	0.522492	0.510845	0.410674	0.55582		0.382866	0.429119	0.420038	0.518184	0.580783	0.568492	0.033168
	dead bac.	48h	1.95771	1.94201	1.98974	1.96315	1.5782	1.34717		1.57382	1.56121	1.59958	1.34343	1.33267	1.36542	0.0166933
	live bac.	48h	4.66095	4.80597	4.52994	4.66562	3.75075	4.62118	1.04105e-06	3.74699	3.86358	3.64168	4.61656	4.76019	4.4868	0.136755
ACT	control	6h	4.6471	5.65332	5.96655	5.42232	1			0.857031	1.0426	1.10037				0.127139
	dead bac.	6h	5.20904	5.15463	5.23108	5.19825	0.958676			0.960667	0.950631	0.96473				0.00725749
	live bac.	6h	3.95238	3.82539	4.19912	3.99229	0.73627			0.72891	0.705489	0.774413				0.0350468
	control	48h	2.77271	2.67496	2.5807	2.67612	0.493538			0.511351	0.493323	0.47594				0.0177065
	dead bac.	48h	10.9334	10.5839	10.3939	10.6371	1.96172			2.01637	1.95192	1.91688				0.0504645
	live bac.	48h	5.05944	4.86947	5.0834	5.0041	0.922871			0.933076	0.898042	0.937495				0.021616
APOC1	control	6h	24.3889	24.6407	24.368	24.4659	0.996855	0.996855		0.996855	1.00715	0.995998	0.996855	1.00715	0.995998	0.00620419
	dead bac.	6h	22.5956	22.1973	22.5571	22.45	0.923556	0.963366		0.923556	0.907276	0.921981	0.963366	0.946384	0.961723	0.00936629
	live bac.	6h	35.9697	33.898	35.8319	35.2332	1.4702	1.99682		1.4702	1.38552	1.46457	1.99682	1.88181	1.98917	0.0643041
	control	48h	2.89362	2.84041	2.59728	2.7771	0.118272	0.23964		0.118272	0.116097	0.106159	0.23964	0.235233	0.215098	0.0130842
	dead bac.	48h	13.5812	14.0524	13.3514	13.6616	0.555106	0.282969		0.555106	0.574365	0.545715	0.282969	0.292786	0.278182	0.00744516
	live bac.	48h	169.812	170.101	169.217	169.71	6.94078	7.52085	2.513e-11	6.94078	6.95257	6.91644	7.52085	7.53363	7.49448	0.0199664
ASCL1	control	6h	2.13265	3.41374	3.36418	2.97019	1	1		0.718017	1.14933	1.13265	0.718017	1.14933	1.13265	0.244347
	dead bac.	6h	5.56464	4.15278	4.0374	4.58494	1.54365	1.61019		1.8735	1.39815	1.35931	1.95426	1.45842	1.4179	0.298655
	live bac.	6h	18.7808	17.3772	16.692	17.6167	5.93117	8.0557	2.02055e-05	6.32311	5.85055	5.61985	8.58803	7.94619	7.63287	0.486906
	control	48h	1.85612	2.05906	2.03828	1.98448	0.668134	1.35376		0.624915	0.693242	0.686245	1.26619	1.40464	1.39046	0.0761685
	dead bac.	48h	10.8873	9.72905	7.0084	9.20826	3.10023	1.58036		3.66553	3.27557	2.35958	1.86853	1.66974	1.20281	0.34174
	live bac.	48h	13.8723	9.87694	11.2907	11.68	3.93241	4.26106	0.00233765	4.67051	3.32536	3.80136	5.06084	3.60327	4.11905	0.739088
CD36	control	6h	58.9035	58.8538	55.5632	57.7735	1	1		1.01956	1.0187	0.961742	1.01956	1.0187	0.961742	0.0331354
	dead bac.	6h	58.3982	58.4652	59.6722	58.8452	1.01855	1.06245		1.01081	1.01197	1.03286	1.05438	1.05559	1.07739	0.0129451
	live bac.	6h	129.456	132.78	131.785	131.34	2.27337	3.08768	6.2424e-08	2.24075	2.29828	2.28106	3.04339	3.12152	3.09813	0.0401026
	control	48h	12.382	13.6413	13.4704	13.1646	0.227865	0.461697		0.214319	0.236116	0.233159	0.434251	0.478416	0.472423	0.023957
	dead bac.	48h	79.7304	90.3903	88.801	86.3072	1.49389	0.761519		1.38005	1.56456	1.53705	0.70349	0.797545	0.783523	0.0507416
	live bac.	48h	217.543	224.087	222.472	221.367	3.83164	4.15187	1.1185e-07	3.76544	3.87871	3.85076	4.08014	4.20287	4.17258	0.0639369

## Sheet: Fig1B
Area	control(non-infected)	dead ML	live ML
	1941	15856	95178
	0	12963	57098
	1118	18765	87010
	135	27647	117600
	224	8113	142378
		9599	94789
		12668	62992
		11764	92464
		7379	74597
aver	683.6	13861.6	91567.3
	1	20.2773	133.949
sd	829.045	6304.07	26450.6
	1.21276	9.22187	38.6932
ttest			1.11718e-07

## Sheet: Fig2A
Gene	Infection	Duration	RQ (3-batch)			Avr.	/Cont.	/ACT	t-test	RQ/Avr.			Avr./Cont.			STDEV
ACT	control	6h	4.6471	5.65332	5.96655	5.42232	1			0.857031	1.0426	1.10037				0.127139
	dead bac.	6h	5.20904	5.15463	5.23108	5.19825	0.958676			0.960667	0.950631	0.96473				0.00725749
	live bac.	6h	3.95238	3.82539	4.19912	3.99229	0.73627			0.72891	0.705489	0.774413				0.0350468
	control	48h	2.77271	2.67496	2.5807	2.67612	0.493538			0.511351	0.493323	0.47594				0.0177065
	dead bac.	48h	10.9334	10.5839	10.3939	10.6371	1.96172			2.01637	1.95192	1.91688				0.0504645
	live bac.	48h	5.05944	4.86947	5.0834	5.0041	0.922871			0.933076	0.898042	0.937495				0.021616
PPARG	control	6h	32.918	31.5575	31.1907	31.8888	1	1		1.03228	0.989613	0.978111	1.03228	0.989613	0.978111	0.0285381
	dead bac.	6h	33.4494	33.4522	33.2892	33.3969	1.0473	1.09244		1.04894	1.04903	1.04392	1.09416	1.09425	1.08892	0.00305235
	live bac.	6h	33.1561	29.9057	31.4022	31.488	0.987434	1.34113	0.00171046	1.03974	0.937814	0.984743	1.41218	1.27374	1.33747	0.0692929
	control	48h	13.4727	13.1901	12.6759	13.1129	0.411208	0.833185		0.422492	0.41363	0.397503	0.856047	0.838091	0.805416	0.0256695
	dead bac.	48h	24.7684	28.456	27.2205	26.815	0.840891	0.428649		0.776713	0.892352	0.853608	0.395934	0.454882	0.435132	0.030004
	live bac.	48h	42.3304	44.542	41.1352	42.6692	1.33806	1.44989	5.74554e-06	1.32744	1.39679	1.28996	1.43838	1.51353	1.39777	0.0587349
PPARD	control	6h	6.19486	6.1588	6.25686	6.2035	1	1		0.998607	0.992793	1.0086	0.998607	0.992793	1.0086	0.00799516
	dead bac.	6h	7.80427	7.93342	8.27475	8.00415	1.29026	1.34588		1.25804	1.27886	1.33388	1.31227	1.33399	1.39138	0.0408743
	live bac.	6h	13.8294	14.375	14.8984	14.3676	2.31605	3.14565	7.42205e-06	2.22929	2.31724	2.4016	3.02782	3.14727	3.26185	0.117023
	control	48h	3.09277	3.1552	3.0827	3.11022	0.501365	1.01586		0.498552	0.508615	0.496929	1.01016	1.03055	1.00687	0.0128274
	dead bac.	48h	8.37696	8.01455	8.74129	8.3776	1.35046	0.688407		1.35036	1.29194	1.40909	0.688354	0.658574	0.718292	0.0298589
	live bac.	48h	16.1535	16.1598	16.1731	16.1621	2.60532	2.82306	1.28424e-08	2.60393	2.60494	2.60709	2.82155	2.82265	2.82497	0.00174808
PPARA	control	6h	13.4326	12.7891	13.041	13.0876	1	1		1.02637	0.977193	0.996442	1.02637	0.977193	0.996442	0.0247785
	dead bac.	6h	15.1076	15.547	16.797	15.8172	1.20856	1.26066		1.15435	1.18792	1.28343	1.2041	1.23912	1.33875	0.0698579
	live bac.	6h	9.21301	9.669	9.01951	9.3005	0.710635	0.965182		0.70395	0.738791	0.689165	0.956102	1.00342	0.936021	0.0346063
	control	48h	10.3824	9.38417	9.87589	9.88081	0.754976	1.52972		0.793299	0.717028	0.7546	1.60737	1.45283	1.52896	0.0772724
	dead bac.	48h	33.3253	32.1905	35.1326	33.5495	2.56346	1.30674		2.54633	2.45962	2.68442	1.29801	1.2538	1.3684	0.057795
	live bac.	48h	14.3358	13.228	14.0448	13.8695	1.05975	1.14831		1.09538	1.01073	1.07314	1.18692	1.0952	1.16283	0.0475525

## Sheet: Fig3A
Gene	Infection	RQ (3-batch)			Avr.	/Cont.	/ACT	t-test	RQ/Avr.			Avr./Cont.			STDEV
GAPDH	control	14.4782	14.3287	14.611	14.4726	1			1.00038	0.990054	1.00956				0.00975964
	MOI1	18.0566	18.5698	18.0712	18.2325	1.25979			1.24764	1.2831	1.24865				0.0201889
	MOI20	16.946	17.1007	17.3842	17.1436	1.18456			1.1709	1.18159	1.20118				0.0153561
	MOI100	6.4033	6.52336	6.71351	6.54672	0.452352			0.442442	0.450738	0.463876				0.0108077
ADRP	control	6.72946	6.8868	6.80043	6.80556	1	1		0.988818	1.01194	0.999245	0.988818	1.01194	0.999245	0.011578
	MOI1	11.3291	11.0769	11.2627	11.2229	1.64908	1.30901		1.66468	1.62763	1.65493	1.32139	1.29198	1.31365	0.0152447
	MOI20	37.2073	38.234	41.6185	39.0199	5.73354	4.84024	1.02076e-05	5.46719	5.61805	6.11536	4.6154	4.74275	5.16258	0.286321
	MOI100	20.9866	20.881	21.0103	20.9593	3.07973	6.80826	1.17634e-10	3.08373	3.06823	3.08722	6.81711	6.78283	6.82483	0.0223543
PPARG	control	18.8582	17.4262	19.0453	18.4432	1	1		1.0225	0.944855	1.03264	1.0225	0.944855	1.03264	0.0480253
	MOI1	22.5212	23.1282	22.4443	22.6979	1.23069	0.976897		1.22111	1.25402	1.21694	0.969291	0.995416	0.965985	0.0161228
	MOI20	31.876	31.5894	34.4568	32.6408	1.7698	1.49406	0.000296745	1.72833	1.71279	1.86827	1.45905	1.44594	1.57719	0.0722888
	MOI100	17.4823	18.3359	19.3425	18.3869	0.996947	2.20392	3.38088e-05	0.947901	0.994182	1.04876	2.09549	2.19781	2.31845	0.111606
PPARD	control	12.7217	12.6337	13.0868	12.8141	1	1		0.992789	0.985926	1.02129	0.992789	0.985926	1.02129	0.0187503
	MOI1	20.5989	19.7254	22.5078	20.944	1.63445	1.2974	0.00231738	1.60752	1.53935	1.75649	1.27602	1.22191	1.39427	0.0881467
	MOI20	34.5439	33.5408	34.4767	34.1871	2.66793	2.25227	3.98269e-07	2.69578	2.6175	2.69053	2.27577	2.20969	2.27134	0.036941
	MOI100	11.2813	11.045	11.5794	11.3019	0.88199	1.94979	2.51532e-06	0.880379	0.861944	0.903645	1.94623	1.90547	1.99766	0.0461958
PPARA	control	20.6035	20.1475	19.8455	20.1988	1	1		1.02004	0.997457	0.982508	1.02004	0.997457	0.982508	0.0188927
	MOI1	23.2843	23.8436	23.0555	23.3945	1.15821	0.919362		1.15275	1.18044	1.14143	0.915033	0.937013	0.906041	0.0159337
	MOI20	25.3193	25.6751	25.0527	25.3491	1.25498	1.05945		1.2535	1.27112	1.2403	1.05821	1.07308	1.04706	0.0130511
	MOI100	7.79723	8.43138	7.29959	7.84273	0.388276	0.85835		0.386023	0.417419	0.361386	0.853369	0.922775	0.798905	0.0620847
GAPDH	control	22.163	22.2965	22.9692	22.4763	1			0.986065	0.992004	1.02193				0.0192238
	MOI1	26.9512	27.1007	26.8153	26.9557	1.1993			1.1991	1.20575	1.19305				0.00635234
	MOI20	26.6661	26.7727	25.9722	26.4703	1.1777			1.18641	1.19116	1.15554				0.0193409
	MOI100	9.04399	9.1975	9.29549	9.17899	0.408386			0.40238	0.40921	0.413569				0.00563996
FABP4	control	16.8712	16.4982	16.9447	16.7714	1	1		1.00595	0.983714	1.01033	1.00595	0.983714	1.01033	0.0142732
	MOI1	35.8967	35.0087	35.8909	35.5988	2.12259	1.76986		2.14036	2.08741	2.14001	1.78468	1.74053	1.78439	0.0254058
	MOI20	269.706	268.982	280.822	273.17	16.2879	13.8302	1.57112e-07	16.0814	16.0382	16.7442	13.6549	13.6182	14.2176	0.336002
	MOI100	120.14	121.415	118.498	120.018	7.15612	17.5229	9.3732e-09	7.16339	7.23945	7.06552	17.5407	17.727	17.3011	0.213507
CD36	control	23.6189	23.2221	24.3743	23.7385	1	1		0.994965	0.978249	1.02679	0.994965	0.978249	1.02679	0.024657
	MOI1	33.2812	32.9263	32.5571	32.9215	1.38684	1.15638		1.40199	1.38705	1.37149	1.16901	1.15655	1.14358	0.0127168
	MOI20	137.242	139.269	138.021	138.177	5.82082	4.94253	5.21952e-09	5.78143	5.86681	5.81423	4.90908	4.98157	4.93693	0.0365695
	MOI100	55.9099	47.4849	53.7232	52.3727	2.20624	5.40233	3.60765e-05	2.35525	2.00034	2.26313	5.7672	4.89815	5.54163	0.450965

## Sheet: Fig3B
Gene	No.	Treatment	RQ (3-batch)			Avr.	/Cont.	/GAPDH	t-test	RQ/Avr.			Avr./Cont.			STDEV
GAPDH	1	-	9.73995	8.92992	10.0175	9.56247	1			1.01856	0.933852	1.04759				0.0590962
	2	DMSO 0.1 uM	12.8133	12.9809	12.6977	12.8306	1.34177			1.33996	1.35749	1.32787				0.0148926
	3	DMSO 1 uM	11.0751	10.7139	11.0169	10.9353	1.14357			1.15818	1.12042	1.1521				0.0202776
	4	DMSO 10 uM	9.21259	9.39448	9.25606	9.28771	0.971267			0.963411	0.982433	0.967958				0.00993318
	5	L-165,041 0.1 uM	10.5798	10.508	10.6185	10.5688	1.10523			1.10639	1.09888	1.11044				0.00586733
	6	L-165,041 1 uM	14.0527	14.1269	14.1582	14.1126	1.47584			1.46957	1.47733	1.4806				0.00566508
	7	L-165,041 10 uM	10.0108	10.1693	9.95339	10.0445	1.05041			1.04688	1.06346	1.04088				0.0116961
ADRP	1	-	1.15628	1.10836	1.13448	1.13304	1	1		0.120918	0.115907	0.118639	0.120918	0.115907	0.118639	0.00250889
	2	DMSO 0.1 uM	1.30507	1.33909	1.40105	1.3484	1.19008	0.886945		0.136478	0.140037	0.146515	0.101715	0.104367	0.109195	0.00379265
	3	DMSO 1 uM	1.0382	1.15128	1.08184	1.09044	0.962402	0.841581		0.10857	0.120396	0.113134	0.0949398	0.105281	0.0989309	0.00521529
	4	DMSO 10 uM	1.02344	1.07633	1.01801	1.03926	0.917234	0.944368		0.107027	0.112558	0.106459	0.110193	0.115888	0.109608	0.00346921
	5	L-165,041 0.1 uM	7.37186	7.40634	7.3677	7.38197	6.5152	5.89486	9.11454e-10	0.770916	0.774523	0.770482	0.697514	0.700777	0.697121	0.0020071
	6	L-165,041 1 uM	9.84235	10.1896	10.644	10.2253	9.02467	6.11496	1.53052e-06	1.02927	1.06558	1.1131	0.697414	0.722019	0.754215	0.0284847
	7	L-165,041 10 uM	9.88426	9.77051	9.57277	9.74251	8.59857	8.18594	4.09959e-08	1.03365	1.02176	1.00108	0.984049	0.972723	0.953037	0.0156926
FABP4	1	-	0.37215	0.371769	0.360048	0.367989	1	1		0.0389178	0.038878	0.0376522	0.0389178	0.038878	0.0376522	0.00071948
	2	DMSO 0.1 uM	0.349602	0.373667	0.346142	0.35647	0.968698	0.721954		0.0365598	0.0390764	0.0361979	0.0272474	0.029123	0.0269777	0.00116853
	3	DMSO 1 uM	0.424596	0.474452	0.502726	0.467258	1.26976	1.11035		0.0444024	0.049616	0.0525729	0.038828	0.0433871	0.0459728	0.00361751
	4	DMSO 10 uM	0.322965	0.266955	0.322869	0.304263	0.826827	0.851287		0.0337743	0.027917	0.0337642	0.0347734	0.0287428	0.034763	0.00347875
	5	L-165,041 0.1 uM	0.65675	0.799852	0.863198	0.773267	2.10133	1.90125	0.000728044	0.0686799	0.083645	0.0902694	0.0621406	0.0756808	0.0816744	0.0100069
	6	L-165,041 1 uM	2.49371	2.03674	2.54598	2.35881	6.41	4.3433	0.000217729	0.260781	0.212993	0.266248	0.1767	0.14432	0.180405	0.0198505
	7	L-165,041 10 uM	7.07659	8.84015	8.56765	8.16147	22.1786	21.1142	6.98426e-05	0.740039	0.924464	0.895967	0.704525	0.8801	0.852971	0.094515

## Sheet: Fig5A
Gene	No.	Atagonist	Infection, 48h	RQ (3-bacth)			Avr.	/Cont.	/GAPDH	t-test	RQ/Avr.			Avr./Cont.			STDEV
GAPDH	1	-	-	6.0477	5.9237	6.21345	6.06162	1			0.997704	0.977247	1.02505				0.0239833
	2	-	+	11.2423	11.3692	11.2158	11.2758	1.86019			1.85468	1.8756	1.85029				0.0135246
	4	DMSO(1/5000)	+	10.3042	10.568	10.6053	10.4925	1.73097			1.6999	1.74342	1.74957				0.0270781
	5	BADGE	+	10.0675	10.0877	10.3114	10.1555	1.67538			1.66086	1.66419	1.7011				0.0223341
	6	GSK3787	+	12.759	12.8889	12.8043	12.8174	2.11452			2.10489	2.12632	2.11236				0.0108755
	7	BADGE+GSK3787	+	12.9736	13.0311	12.7714	12.9254	2.13233			2.14029	2.14977	2.10693				0.0225032
ADRP	1	-	-	0.229345	0.208131	0.185685	0.207721	1	1		1.10411	1.00198	0.893916	1.10411	1.00198	0.893916	0.105108
	2	-	+	5.1619	5.16041	5.36364	5.22865	25.1716	13.5317		24.8502	24.8431	25.8214	13.359	13.3551	13.8811	0.302551
	4	DMSO(1/5000)	+	4.37525	4.43191	4.26112	4.35609	20.9709	12.1152		21.0632	21.3359	20.5137	12.1684	12.326	11.851	0.241941
	5	BADGE	+	1.37435	1.3869	1.42494	1.3954	6.71766	4.00963	3.18232e-07	6.61636	6.67677	6.85987	3.94916	3.98521	4.09451	0.0756872
	6	GSK3787	+	1.00939	1.03082	1.1221	1.05411	5.07463	2.3999	2.22029e-07	4.85939	4.96255	5.40196	2.2981	2.34689	2.5547	0.136261
	7	BADGE+GSK3787	+	1.0952	1.13445	1.03121	1.08695	5.23276	2.45401	2.00091e-07	5.27247	5.46141	4.96439	2.47264	2.56124	2.32816	0.117654
CD36	1	-	-	1.17438	0.868674	1.17955	1.0742	1	1		1.09326	0.808671	1.09807	1.09326	0.808671	1.09807	0.165713
	2	-	+	10.7613	12.8156	11.8282	11.8017	10.9865	5.90611		10.018	11.9303	11.0112	5.38545	6.41351	5.91937	0.514159
	4	DMSO(1/5000)	+	10.4167	11.1821	10.5337	10.7109	9.97102	5.76038		9.6972	10.4097	9.80613	5.60219	6.01383	5.66512	0.22174
	5	BADGE	+	3.16446	3.39722	3.65668	3.40612	3.17085	1.89261	6.79596e-06	2.94588	3.16257	3.4041	1.75833	1.88767	2.03183	0.136818
	6	GSK3787	+	5.26685	5.18785	5.42467	5.29312	4.92751	2.33032	6.44461e-06	4.90305	4.82951	5.04997	2.31875	2.28397	2.38823	0.0530837
	7	BADGE+GSK3787	+	3.77555	3.53782	3.28785	3.53374	3.28965	1.54275	3.82739e-06	3.51476	3.29345	3.06075	1.64832	1.54453	1.4354	0.10647
APOC1	1	-	-	0.660515	0.604917	0.886757	0.717396	1	1		0.920711	0.843212	1.23608	0.920711	0.843212	1.23608	0.208089
	2	-	+	8.2386	9.205	8.90805	8.78388	12.2441	6.58219		11.484	12.8311	12.4172	6.17358	6.89775	6.67523	0.370946
	4	DMSO(1/5000)	+	7.86043	8.98827	9.30336	8.71735	12.1514	7.01999		10.9569	12.529	12.9682	6.32992	7.23816	7.4919	0.610938
	5	BADGE	+	2.29499	2.59223	2.81192	2.56638	3.57735	2.13524	9.92824e-05	3.19906	3.61338	3.91961	1.90945	2.15675	2.33953	0.215846
	6	GSK3787	+	2.79492	2.05026	2.44207	2.42908	3.38597	1.6013	7.03472e-05	3.89592	2.85792	3.40408	1.84246	1.35157	1.60986	0.245558
	7	BADGE+GSK3787	+	1.91471	2.6043	1.96044	2.15982	3.01063	1.4119	6.23553e-05	2.66898	3.63021	2.73271	1.25167	1.70246	1.28156	0.252078
FABP4	1	-	-	3.42313	2.38635	0.122418	1.9773	1	1		1.73122	1.20687	0.0619115	1.73122	1.20687	0.0619115	0.853664
	2	-	+	515.741	506.131	537.11	519.661	262.813	141.283		260.831	255.971	271.638	140.217	137.605	146.027	4.31126
	4	DMSO(1/5000)	+	474.948	468.103	543.287	495.446	250.567	144.756		240.2	236.739	274.762	138.767	136.767	158.733	12.1464
	5	BADGE	+	22.5931	9.03998	26.8776	19.5036	9.86374	5.88745	2.12732e-05	11.4263	4.57188	13.5931	6.82008	2.72886	8.11341	2.81082
	6	GSK3787	+	99.868	75.2301	61.3283	78.8088	39.8568	18.8491	3.71446e-05	50.5073	38.0469	31.0162	23.8859	17.9932	14.6682	4.6681
	7	BADGE+GSK3787	+	2.33883	21.3954	24.0057	15.9133	8.048	3.77428	2.00288e-05	1.18284	10.8205	12.1407	0.554719	5.0745	5.69363	2.80536

## Sheet: Fig5C
Area	control(DMSO)	infect	infect+GSK	infect+BADGE
	1808	35714	4831	2936
	1285	44930	19198	5369
	1401	35633	1085	2041
	605	14517	5785	7072
	1581	33319	6058	8429
	165	30131	4705	14950
	866	49680	14554	16730
	1561		5168	11272
aver.	1159	34846.3	7673	8599.88
	1	30.0658	6.62036	7.42008
sd	562.663	11261.6	6010.82	5364.75
	0.485473	9.71663	5.18621	4.62877
ttest			2.43054e-05	2.6439e-05
